# Supplementary material for: Enhanced pigment content estimation using the Gauss-peak spectra method with thin-layer chromatography for a novel source of natural colorants
Source: PLoS One. 2021 May 12;16(5):e0251491. doi: 10.1371/journal.pone.0251491 (PMC8115820; doi:10.1371/journal.pone.0251491)
Supplement: S1 File — (TXT) [file pone.0251491.s001.txt]

Supplementary content related to this manuscript has been published online at https://www.ebi.ac.uk/biostudies/studies/S-BSST621.
